# Supplementary material for: Knowledge and Attitudes towards Epilepsy of Croatian General Student Population and Biomedical Students: A Cross-Sectional Study
Source: Healthcare (Basel). 2023 Sep 14;11(18):2550. doi: 10.3390/healthcare11182550 (PMC10531231; doi:10.3390/healthcare11182550)
Supplement: Supplementary file 1 [file healthcare-11-02550-s001.zip]

Archive with 1 entries (1 files):
- healthcare-2591714-supplementary.pdf
